# Supplementary material for: The gut microbiome as an indicator of habitat disturbance in a Critically Endangered lemur
Source: BMC Ecol Evol. 2021 Dec 16;21:222. doi: 10.1186/s12862-021-01945-z (PMC8680155; doi:10.1186/s12862-021-01945-z)
Supplement: Supplementary file 2 — Additional file 2: Table S1. ANOVA statistics for differences in activity budget (% time) across sites. Table S2. Kruskal-Wallis statistics for differences in diet composition (% grams) across sites. Table S3. PairwiseAdonis statistics for differences in microbiome composition across sites using both unweighted and weighted UniFrac distances. Table S4. Average relative abundance (+/- SD) of microbial ASVs that differed in relative abundance across sites. Table S5. Average relative abundance (+/- SD) of microbial of microbial genera that differed in relative abundance across sites. Table S6. Average absolute abundance (+/- SD) of microbial ASVs that differed in absolute abundance across sites. Table S7. Average absolute abundance (+/- SD) of microbial genera that differed in absolute abundance across sites. Table S8. Summary of data collected per individual at each site. Table S9. Full list of samples analyzed. [file 12862_2021_1945_MOESM2_ESM.xlsx]

## Sheet: Table S1
Table S1. ANOVA statistics for differences in activity budget (% time) across sites.
	df	F-value	P-value	adjusted P-value
RESTING	2, 17	1.82	0.19	0.48				0.1635477 0.1730663 0.3528543 0.1727944 0.1420610
FEEDING	2, 17	1.03	0.38	0.48
FORAGING	2, 17	0.02	0.99	0.99
SOCIAL	2, 17	1.04	0.37	0.48
TRAVELING	2, 17	2.96	0.08	0.4

## Sheet: Table S2
Table S2. Kruskal-Wallis statistics for differences in diet composition (% grams) across sites.
	df	x2	p-value	adjusted p-value
Mature Leaves	2	12.7	0.002	0.004
Young Leaves	2	0.35	0.84	0.84
Fruit	2	8.7	0.01	0.01
Nectar	2	18.65	1e-05	4e-05

## Sheet: Table S3
Table S3. PairwiseAdonis statistics for differences in microbiome composition across sites using both unweighted and weighted UniFrac distances.
Unweighted UniFrac
	pairs			Df	SumsOfSqs	F.Model	R2	p.value	p.adjusted	sig
	Mangevo	vs	Vatovavy	1	0.348843	3.33823	0.126745	0.00019996	0.00059988	**
	Mangevo	vs	Sangasanga	1	0.290655	3.07532	0.122643	0.00159968	0.00319936	*
	Vatovavy	vs	Sangasanga	1	0.176315	1.0656	0.132116	0.346731	0.346731
Weighted UniFrac
	Mangevo	vs	Vatovavy	1	0.202678	4.08145	0.15071	0.00479904	0.0143971	.
	Mangevo	vs	Sangasanga	1	0.136005	2.90273	0.116563	0.0103979	0.0207958	.
	Vatovavy	vs	Sangasanga	1	0.0954118	1.10963	0.136828	0.34773	0.34773

## Sheet: Table S4
Table S4. Average relative abundance (+/- SD) of microbial ASVs that differed in relative abundance across sites.
		Mangevo		Vatovavy		Sangasanga
ASV	Taxon	Mean (%)	SD	Mean (%)	SD	Mean (%)	SD
c9cf9e0cce7b6d251fd353e8364b76c0	k__Bacteria; p__Actinobacteria; c__Coriobacteriia; o__Coriobacteriales; f__Coriobacteriaceae; g__; s__	0.0596607	0.0771043	0.0287522	0.0287522	0.341432	0.26178
0b2c388791401a7631b75ec6a762ee07	k__Bacteria; p__Actinobacteria; c__Coriobacteriia; o__Coriobacteriales; f__Coriobacteriaceae; g__Collinsella; s__	0	0	0.0115009	0.0257167	0.129385	0.150778
2bb1ee2ec9b6e8cc7c875bbd9ab8a091	k__Bacteria; p__Bacteroidetes; c__Bacteroidia; o__Bacteroidales; f__; g__; s__	0	0	0.0977573	0.218592	1.49871	1.29403
5ea4cd5afd6cfeb1f15cccdb98d2a515	k__Bacteria; p__Bacteroidetes; c__Bacteroidia; o__Bacteroidales; f__[Paraprevotellaceae]; g__[Prevotella]; s__	0	0	0	0	0.898505	1.10789
4720c53600fc8c2bde2505afac30ee09	k__Bacteria; p__Bacteroidetes; c__Bacteroidia; o__Bacteroidales; f__[Paraprevotellaceae]; g__[Prevotella]; s__	0	0	0	0	1.4412	1.99133
2ff557d755b5d8efead6fc5970e31edb	k__Bacteria; p__Bacteroidetes; c__Bacteroidia; o__Bacteroidales; f__[Paraprevotellaceae]; g__Paraprevotella; s__	0	0	0	0	0.183295	0.209771
2ebaf2eca9b8daa087ab47409f67e857	k__Bacteria; p__Bacteroidetes; c__Bacteroidia; o__Bacteroidales; f__Bacteroidaceae; g__Bacteroides; s__	0.0797872	0.170258	0	0	0.657706	0.349465
3d77f849ba51f8b41de08faeb5a1e715	k__Bacteria; p__Bacteroidetes; c__Bacteroidia; o__Bacteroidales; f__Bacteroidaceae; g__Bacteroides; s__	0	0	0.140886	0.207434	0.779902	0.780236
5f26088532a31fab0f810018fa91e7f9	k__Bacteria; p__Bacteroidetes; c__Bacteroidia; o__Bacteroidales; f__Bacteroidaceae; g__Bacteroides; s__	0.192639	0.278231	0.230017	0.156164	0.973979	0.488417
1b366dcbf0ae73a63f1f8a528f3ee4cf	k__Bacteria; p__Bacteroidetes; c__Bacteroidia; o__Bacteroidales; f__Bacteroidaceae; g__Bacteroides; s__	0	0	0.839563	0.823751	0.316274	0.632547
bdd9fe327057302f96df9069c0a7aab7	k__Bacteria; p__Bacteroidetes; c__Bacteroidia; o__Bacteroidales; f__Bacteroidaceae; g__Bacteroides; s__	0.537665	0.334506	0.06613	0.147871	0	0
6c7cc17d3193e2590af1e4dbe0665473	k__Bacteria; p__Bacteroidetes; c__Bacteroidia; o__Bacteroidales; f__Bacteroidaceae; g__Bacteroides; s__	0	0	0	0	0.262363	0.336612
47a9b2f2fd6b63e75f3c805b92e82702	k__Bacteria; p__Bacteroidetes; c__Bacteroidia; o__Bacteroidales; f__Bacteroidaceae; g__Bacteroides; s__	0	0	0.414031	0.508413	0.183295	0.137076
a4c640294ab04e82b66715b1c43184e1	k__Bacteria; p__Bacteroidetes; c__Bacteroidia; o__Bacteroidales; f__Bacteroidaceae; g__Bacteroides; s__	0	0	0	0	0.478005	0.639412
f43761531ab204c7160a330a33fddfab	k__Bacteria; p__Bacteroidetes; c__Bacteroidia; o__Bacteroidales; f__Bacteroidaceae; g__Bacteroides; s__	0.0869753	0.141893	0.155262	0.218592	0.736774	0.789889
0661759caf674c1a20c6721c5a72744f	k__Bacteria; p__Bacteroidetes; c__Bacteroidia; o__Bacteroidales; f__Bacteroidaceae; g__Bacteroides; s__	0.00862565	0.0300109	0.376653	0.493458	0	0
4bdbff50922df36a79181efa33546434	k__Bacteria; p__Bacteroidetes; c__Bacteroidia; o__Bacteroidales; f__Bacteroidaceae; g__Bacteroides; s__ovatus	0	0	0.0230017	0.0514334	0.183295	0.162806
dbb4ba46a3e64d863107648974c2fb36	k__Bacteria; p__Bacteroidetes; c__Bacteroidia; o__Bacteroidales; f__Porphyromonadaceae; g__Parabacteroides; s__	0	0	0	0	0.104227	0.142497
6c0fc4535c5bd062954387e752baedb6	k__Bacteria; p__Bacteroidetes; c__Bacteroidia; o__Bacteroidales; f__Porphyromonadaceae; g__Parabacteroides; s__	0.317711	0.177234	0	0	0.380966	0.261022
e65981709ee69eb246df7a0b0d0b97dd	k__Bacteria; p__Bacteroidetes; c__Bacteroidia; o__Bacteroidales; f__Prevotellaceae; g__Prevotella; s__	0	0	0.117884	0.127129	0	0
9078e38d8373b1587ac259ec214e5513	k__Bacteria; p__Bacteroidetes; c__Bacteroidia; o__Bacteroidales; f__Prevotellaceae; g__Prevotella; s__	0	0	0	0	0.150949	0.174301
f67dda9bca7335ac4922ce14e50071db	k__Bacteria; p__Bacteroidetes; c__Bacteroidia; o__Bacteroidales; f__Prevotellaceae; g__Prevotella; s__	0	0	0	0	0.104227	0.131432
faf9ccb8c86c9b4fdd45fa01e1b5b8d0	k__Bacteria; p__Bacteroidetes; c__Bacteroidia; o__Bacteroidales; f__Prevotellaceae; g__Prevotella; s__	0	0	0	0	0.140167	0.178933
908999747a2c9d312fd768a2774a001c	k__Bacteria; p__Bacteroidetes; c__Bacteroidia; o__Bacteroidales; f__S24-7; g__; s__	0	0	0	0	0.359402	0.365013
da24a1eeb6ff263020cd3298803e9183	k__Bacteria; p__Bacteroidetes; c__Bacteroidia; o__Bacteroidales; f__S24-7; g__; s__	0.608827	0.46519	0	0	0	0
418ba02b6ad147db3458fb8b9a8df6e7	k__Bacteria; p__Cyanobacteria; c__4C0d-2; o__YS2; f__; g__; s__	0	0	0	0	0.395342	0.284269
7776d511ee92335d5f3a7b6c80d35079	k__Bacteria; p__Cyanobacteria; c__4C0d-2; o__YS2; f__; g__; s__	0	0	0.0517539	0.115725	0.309086	0.224715
e8c1214ae2515272a2e0f2a6f988ba74	k__Bacteria; p__Cyanobacteria; c__4C0d-2; o__YS2; f__; g__; s__	0	0	0	0	0.0503163	0.0592741
8dc90ad63e7a6736d42629a4ccdd0c09	k__Bacteria; p__Firmicutes; c__Clostridia; o__Clostridiales; f__; g__; s__	0.00287522	0.0100036	0	0	0.0395342	0.0359402
11b4006560250fe7c1db0fc41b4fb4da	k__Bacteria; p__Firmicutes; c__Clostridia; o__Clostridiales; f__; g__; s__	0	0	0	0	0.0431282	0.0511648
dacb24e9ea85a94cf1e4b6f3c08d27ce	k__Bacteria; p__Firmicutes; c__Clostridia; o__Clostridiales; f__Lachnospiraceae	0	0	0.0201265	0.0450042	0.711616	0.305527
c4e28c69e69f9dd608a965f55694f5c4	k__Bacteria; p__Firmicutes; c__Clostridia; o__Clostridiales; f__Lachnospiraceae	0	0	0	0	0.179701	0.122829
d278c6ae9ed8ac1e03e851d8f6c7e8e4	k__Bacteria; p__Firmicutes; c__Clostridia; o__Clostridiales; f__Lachnospiraceae	0	0	0	0	0.0395342	0.048928
692cd8f3f11b96cd0f08e9352efd84c3	k__Bacteria; p__Firmicutes; c__Clostridia; o__Clostridiales; f__Lachnospiraceae	0	0	0.0575043	0.128584	0.251581	0.292628
047dd0d59ba31f86400a0fd0b7a748cc	k__Bacteria; p__Firmicutes; c__Clostridia; o__Clostridiales; f__Lachnospiraceae; g__; s__	0.0841001	0.0909552	0.184014	0.140636	0.722398	0.638118
c032daa7086648f9dc759f1bed26ae9a	k__Bacteria; p__Firmicutes; c__Clostridia; o__Clostridiales; f__Lachnospiraceae; g__; s__	0.00359402	0.0130889	0.0143761	0.0321459	0.179701	0.202119
0ea542f073145057dbbf352cfd4bd44d	k__Bacteria; p__Firmicutes; c__Clostridia; o__Clostridiales; f__Lachnospiraceae; g__; s__	0	0	0	0	0.0143761	0.0203308
351b94b9ee123ae794499512902a0f4b	k__Bacteria; p__Firmicutes; c__Clostridia; o__Clostridiales; f__Ruminococcaceae; g__Gemmiger; s__formicilis	0	0	0	0	0.0862565	0.110112
9529e5403f87d9bc59fef9954bdca3c1	k__Bacteria; p__Firmicutes; c__Clostridia; o__Clostridiales; f__Veillonellaceae; g__Megamonas; s__	0.1682	0.211341	0.163887	0.46024	0.779902	0.46024
e3cbecb92c3b5bee891aba5f5a8e71d4	k__Bacteria; p__Firmicutes; c__Clostridia; o__Clostridiales; f__Veillonellaceae; g__Phascolarctobacterium; s__	0.304054	0.2776	0.46866	0.434338	1.04945	0.595292
792bdfae9e455ec277c94b1667478b58	k__Bacteria; p__Firmicutes; c__Erysipelotrichi; o__Erysipelotrichales; f__Erysipelotrichaceae; g__; s__	0.00790684	0.0353605	0.0603795	0.0840724	1.14649	0.611885
43fe7d45f8fe9193328fce69e025efdd	k__Bacteria; p__Proteobacteria; c__Alphaproteobacteria; o__RF32; f__; g__; s__	0.00503163	0.0156616	0	0	0.168919	0.168626
c274d2d3ffd5fbf9ee2e34d49f26f11d	k__Bacteria; p__Proteobacteria; c__Alphaproteobacteria; o__RF32; f__; g__; s__	0	0	0	0	0.0934445	0.110425
65c8cc3a5a240678679c9d16cc23581d	k__Bacteria; p__Proteobacteria; c__Alphaproteobacteria; o__RF32; f__; g__; s__	0	0	0	0	0.409718	0.509016
bff317891dfc335c3c707868299fc8b8	k__Bacteria; p__Proteobacteria; c__Alphaproteobacteria; o__RF32; f__; g__; s__	0	0	0.00575043	0.0128584	0.0862565	0.105642
05d05e4edebf765dc04a9acb641c301a	k__Bacteria; p__Proteobacteria; c__Alphaproteobacteria; o__RF32; f__; g__; s__	0	0	0.0575043	0.0793945	0	0
2201b6e289cfd12798a9268f8245ee23	k__Bacteria; p__Proteobacteria; c__Betaproteobacteria; o__Burkholderiales; f__Alcaligenaceae; g__Sutterella; s__	0.767683	0.670162	2.19091	3.77053	5.21852	3.70542
e4fecd4bdf5bbbf8d434500f738b5d7b	k__Bacteria; p__Spirochaetes; c__Spirochaetes; o__Sphaerochaetales; f__Sphaerochaetaceae; g__Sphaerochaeta; s__	0	0	0.00287522	0.00642918	0.0431282	0.042322
a3684ed7423d15afd0195d3b2ab078a8	k__Bacteria; p__Spirochaetes; c__Spirochaetes; o__Sphaerochaetales; f__Sphaerochaetaceae; g__Sphaerochaeta; s__	0.00934445	0.0417897	5.96607	7.12084	3.95702	2.11875
997fa838d4d2dc612d11e076758b4112	k__Bacteria; p__Spirochaetes; c__Spirochaetes; o__Sphaerochaetales; f__Sphaerochaetaceae; g__Sphaerochaeta; s__	0	0	1.09258	1.13434	0.708022	0.532546
0477c5feee4d302196b2950ddace71a4	k__Bacteria; p__Spirochaetes; c__Spirochaetes; o__Sphaerochaetales; f__Sphaerochaetaceae; g__Sphaerochaeta; s__	0	0	0	0	0.140167	0.161957
3f0320e3074af91e2930565c24968e4a	k__Bacteria; p__Spirochaetes; c__Spirochaetes; o__Sphaerochaetales; f__Sphaerochaetaceae; g__Sphaerochaeta; s__	0	0	0.0546291	0.122154	0.143761	0.110736
8d5459dbd3faec8849c13dd0c8f36326	k__Bacteria; p__Spirochaetes; c__Spirochaetes; o__Sphaerochaetales; f__Sphaerochaetaceae; g__Sphaerochaeta; s__	0	0	0.00287522	0.00642918	0.0610983	0.0764099
cd212823215cdd4df61ce0fa62ef81cf	k__Bacteria; p__Synergistetes; c__Synergistia; o__Synergistales; f__Dethiosulfovibrionaceae; g__Pyramidobacter	0	0	0	0	0.129385	0.0609925
520d2cf24b8fb2173bcc3f117812a087	k__Bacteria; p__Synergistetes; c__Synergistia; o__Synergistales; f__Dethiosulfovibrionaceae; g__Pyramidobacter	0.0582231	0.163412	0	0	0.492381	0.143461
7b2f4a338fbe8c06da671b2423827d74	k__Bacteria; p__Tenericutes; c__Mollicutes; o__RF39; f__; g__; s__	0	0	0	0	0.107821	0.13306

## Sheet: Table S5
Table S5. Average relative abundance (+/- SD) of microbial of microbial genera that differed in relative abundance across sites.
	Mangevo		Vatovavy		Sangasanga
Taxon	Mean (%)	SD	Mean (%)	SD	Mean (%)	SD
k__Bacteria.p__Actinobacteria.c__Coriobacteriia.o__Coriobacteriales.f__Coriobacteriaceae.g__	0.0963197	0.11708	0.0575043	0.0537904	0.341432	0.26178
k__Bacteria.p__Bacteroidetes.__.__.__.__	0	0	0.0287522	0.0393705	0	0
k__Bacteria.p__Bacteroidetes.c__Bacteroidia.o__Bacteroidales.f__.g__	0.9136	0.681015	4.14606	4.72127	1.96952	1.50883
k__Bacteria.p__Bacteroidetes.c__Bacteroidia.o__Bacteroidales.f__.Paraprevotellaceae..__	0.644767	0.506712	0.155262	0.172033	0	0
k__Bacteria.p__Bacteroidetes.c__Bacteroidia.o__Bacteroidales.f__.Paraprevotellaceae..g__Paraprevotella	0	0	0.0345026	0.0771501	0.186889	0.205667
k__Bacteria.p__Bacteroidetes.c__Bacteroidia.o__Bacteroidales.f__.Paraprevotellaceae..g__YRC22	0.475129	0.517864	0.339275	0.281639	1.60653	1.55782
k__Bacteria.p__Bacteroidetes.c__Bacteroidia.o__Bacteroidales.f__Bacteroidaceae.g__Bacteroides	3.42654	1.6476	13.8729	13.8712	9.57087	3.34785
k__Bacteria.p__Bacteroidetes.c__Bacteroidia.o__Bacteroidales.f__Prevotellaceae.g__Prevotella	24.3509	9.88176	7.12766	6.43573	4.11156	2.7989
k__Bacteria.p__Chloroflexi.c__TK10.o__AKYG885.f__Dolo_23.g__	0	0	0	0	0.0143761	0.0166001
k__Bacteria.p__Firmicutes.c__Clostridia.o__Clostridiales.f__Clostridiaceae.g__Sarcina	0.00718804	0.0226106	0	0	0.0790684	0.115308
k__Bacteria.p__Firmicutes.c__Clostridia.o__Clostridiales.f__Lachnospiraceae.g__Roseburia	0.899224	0.800759	0.0172513	0.0385751	0.172513	0.233878
k__Bacteria.p__Firmicutes.c__Clostridia.o__Clostridiales.f__Ruminococcaceae.g__Faecalibacterium	0.217079	0.324855	0.178263	0.390622	1.06742	1.07198
k__Bacteria.p__Firmicutes.c__Clostridia.o__Clostridiales.f__Ruminococcaceae.g__Gemmiger	0	0	0	0	0.0862565	0.110112
k__Bacteria.p__Firmicutes.c__Clostridia.o__Clostridiales.f__Veillonellaceae.g__Megamonas	0.179701	0.231971	0.218516	0.132307	0.790684	0.476945
k__Bacteria.p__Firmicutes.c__Clostridia.o__Clostridiales.f__Veillonellaceae.g__Phascolarctobacterium	0.334244	0.275894	0.531915	0.371838	1.04945	0.595292
k__Bacteria.p__Firmicutes.c__Erysipelotrichi.o__Erysipelotrichales.f__Erysipelotrichaceae.g__	0.0136573	0.0426144	0.0948821	0.137741	1.14649	0.611885
k__Bacteria.p__Firmicutes.c__Erysipelotrichi.o__Erysipelotrichales.f__Erysipelotrichaceae.g__Coprobacillus	0	0	0.319149	0.642146	1.54902	2.82187
k__Bacteria.p__Proteobacteria.c__Alphaproteobacteria.__.__.__	0.00359402	0.0113053	0	0	0.0431282	0.0684438
k__Bacteria.p__Proteobacteria.c__Alphaproteobacteria.o__RF32.f__.g__	1.65397	1.19179	0.713053	0.986706	5.1682	6.56279
k__Bacteria.p__Proteobacteria.c__Alphaproteobacteria.o__Sphingomonadales.f__Sphingomonadaceae.g__Novosphingobium	0	0	0.0575043	0.0996004	0	0
k__Bacteria.p__Proteobacteria.c__Alphaproteobacteria.o__Sphingomonadales.f__Sphingomonadaceae.g__Sphingobium	0	0	0.0488787	0.0810688	0	0
k__Bacteria.p__Proteobacteria.c__Betaproteobacteria.o__Burkholderiales.__.__	0.0991949	0.0853564	0	0	0.0359402	0.0249001
k__Bacteria.p__Proteobacteria.c__Betaproteobacteria.o__Burkholderiales.f__Alcaligenaceae.g__Sutterella	0.777027	0.676753	2.28867	3.7435	5.58511	4.4182
k__Bacteria.p__Proteobacteria.c__Betaproteobacteria.o__Burkholderiales.f__Comamonadaceae.__	0	0	0.557792	1.03014	0	0
k__Bacteria.p__Proteobacteria.c__Gammaproteobacteria.o__Aeromonadales.f__Succinivibrionaceae.g__	2.47772	2.02064	14.1547	19.9462	8.38844	8.57217
k__Bacteria.p__Proteobacteria.c__Gammaproteobacteria.o__Pseudomonadales.f__Pseudomonadaceae.g__Pseudomonas	0.00503163	0.0225021	0.290397	0.498043	2.50863	4.76128
k__Bacteria.p__Proteobacteria.c__Gammaproteobacteria.o__Xanthomonadales.f__Sinobacteraceae.g__	0	0	0	0	0.0143761	0.0203308
k__Bacteria.p__Spirochaetes.c__Spirochaetes.__.__.__	3.70256	3.17079	0.0575043	0.0609925	0.265957	0.531915
k__Bacteria.p__Spirochaetes.c__Spirochaetes.o__Sphaerochaetales.f__Sphaerochaetaceae.__	0	0	0	0	0.147355	0.224677
k__Bacteria.p__Synergistetes.c__Synergistia.o__Synergistales.f__Synergistaceae.g__	0.748275	0.723818	0.040253	0.0587488	0.0251581	0.0245518

## Sheet: Table S6
Table S6. Average absolute abundance (+/- SD) of microbial ASVs that differed in absolute abundance across sites.
		Mangevo		Vatovavy		Sangasanga
ASV	Taxon	Mean	SD	Mean	SD	Mean	SD
5f4286d3b5a4f90b35bcc86589a82da6	k__Bacteria; p__Cyanobacteria; c__4C0d-2; o__YS2; f__; g__; s__	2390.85	10692.2	0	0	122155	101789
47a9b2f2fd6b63e75f3c805b92e82702	k__Bacteria; p__Bacteroidetes; c__Bacteroidia; o__Bacteroidales; f__Bacteroidaceae; g__Bacteroides; s__	0	0	4.39845e+06	4.45383e+06	246811	316361

## Sheet: Table S7
Table S7. Average absolute abundance (+/- SD) of microbial genera that differed in absolute abundance across sites.
	Mangevo		Vatovavy		Sangasanga
Taxon	Mean	SD	Mean	SD	Mean	SD
k__Bacteria.p__Chloroflexi.c__TK10.o__AKYG885.f__Dolo_23.g__	0	0	0	0	10381.7	12746.9
k__Bacteria.p__Proteobacteria.c__Gammaproteobacteria.o__Xanthomonadales.f__Sinobacteraceae.g__	0	0	0	0	10381.7	12746.9
k__Bacteria.p__Spirochaetes.c__Spirochaetes.o__Sphaerochaetales.f__Sphaerochaetaceae.__	0	0	0	0	81081.9	96994.3
k__Bacteria.p__Firmicutes.c__Erysipelotrichi.o__Erysipelotrichales.f__Erysipelotrichaceae.g__RFN20	0	0	414974	480996	80226.2	110350

## Sheet: Table S8
Table S8. Summary of data collected per individual at each site.
Individual	rP	rR	rY	rGP	rSP	BB	rRY	rBP	rB	rBY	rO	rOP	rG	rPY	rS	MGV18.12 (BkB)	MGV18.15 (rYPk)	MGV18.16 (rBO)	MGV18.19 (rSY)	MGV18.5 (RO)	VAS	VAL	BNS	MZK	NC	MBE	PKL	MFO	MPK
Habitat	MGV	MGV	MGV	MGV	MGV	MGV	MGV	MGV	MGV	MGV	MGV	MGV	MGV	MGV	MGV	MGV	MGV	MGV	MGV	MGV	VV	VV	VV	VV	VV	SS	SS	SS	SS
Age	Adult	Juvenile	Adult	Adult	Adult	Adult	Adult	Adult	Adult	Adult	Juvenile	Juvenile	Juvenile	Juvenile	Juvenile	Juvenile	Adult	Adult	Adult	Juvenile	Adult	Adult	Adult	Adult	unk	Adult	Adult	Adult	Adult
Sex	Male	Female	Female	Female	Female	Male	Male	Female	Female	Female	Male	Male	Female	Female	Female	Male	Male	Male	Female	Male	Male	Female	Female	Female	unk	Female	Female	Female	Female
Total Observation Hours	8.25	8.48	8.98	9.07	8.85	8.63	3.88	9.02	7.75	8.62	8.68	NA	9.08	NA	NA	NA	NA	NA	NA	NA	6.25	7.15	6.85	6.73	NA	7.98	8.03	7.75	7.98
Trimmed Observation Hours	6.75	6.78	6.77	6.75	6.72	6.75	3.88	7.05	6.67	6.72	6.85	NA	6.77	NA	NA	NA	NA	NA	NA	NA	6.25	6.73	6.75	6.73	NA	6.75	6.73	6.75	6.75
Fecal Samples	2	2	2	1	1	1	1	2	2	2	2	2	1	2	2	1	1	1	1	1	3ß	4	4	4	1	6	6	4	3

## Sheet: Table S9
Table S9. Full list of samples analyzed.
#SampleID	Date	Individual	Forest	Used in Overall Analysis with One Sample per Individual	Used in Diet Correlations
VVAR-MADA-18-NM-46	2018-07-05	BB	Mangevo, RNP	yes	yes
VVAR-MADA-18-NM-56	2018-08-15	MGV18.12	Mangevo, RNP	yes	no
VVAR-MADA-18-NM-60	2018-08-16	MGV18.15	Mangevo, RNP	yes	no
VVAR-MADA-18-NM-57	2018-08-16	MGV18.16	Mangevo, RNP	yes	no
VVAR-MADA-18-NM-58	2018-08-17	MGV18.19	Mangevo, RNP	yes	no
VVAR-MADA-18-NM-59	2018-08-12	MGV18.5	Mangevo, RNP	yes	no
VVAR-MADA-18-NM-48	2018-07-09	rB	Mangevo, RNP	yes	yes
VVAR-MADA-18-NM-65	2018-07-27	rB	Mangevo, RNP	no	no
VVAR-MADA-18-NM-51	2018-07-07	rBP	Mangevo, RNP	yes	yes
VVAR-MADA-18-NM-67	2018-07-26	rBP	Mangevo, RNP	no	no
VVAR-MADA-18-NM-49	2018-07-10	rBY	Mangevo, RNP	yes	yes
VVAR-MADA-18-NM-63	2018-07-28	rBY	Mangevo, RNP	no	no
VVAR-MADA-18-NM-50	2018-07-12	rG	Mangevo, RNP	yes	yes
51-VVAR-MADA-18-NM-42	2018-07-04	rGP	Mangevo, RNP	yes	yes
VVAR-MADA-18-NM-45	2018-07-04	rO	Mangevo, RNP	no	no
VVAR-MADA-18-NM-64	2018-07-30	rO	Mangevo, RNP	yes	yes
VVAR-MADA-18-NM-43	2018-07-03	rOP	Mangevo, RNP	yes	no
VVAR-MADA-18-NM-62	2018-08-02	rOP	Mangevo, RNP	no	no
52-VVAR-MADA-18-NM-68	2018-06-29	rP	Mangevo, RNP	yes	yes
VVAR-MADA-18-NM-47	2018-07-07	rP	Mangevo, RNP	no	no
VVAR-MADA-18-NM-61	2018-07-31	rP	Mangevo, RNP	no	no
VVAR-MADA-18-NM-54	2018-07-31	rPY	Mangevo, RNP	no	no
VVAR-MADA-18-NM-69	2018-06-30	rR	Mangevo, RNP	yes	yes
VVAR-MADA-18-NM-53	2018-08-03	rR	Mangevo, RNP	no	no
VVAR-MADA-18-NM-52	2018-07-21	rRY	Mangevo, RNP	yes	yes
53-VVAR-MADA-18-NM-70	2018-06-11	rS	Mangevo, RNP	yes	no
VVAR-MADA-18-NM-55	2018-07-27	rS	Mangevo, RNP	no	no
VVAR-MADA-18-NM-44	2018-07-04	rSP	Mangevo, RNP	yes	yes
VVAR-MADA-18-NM-41	2018-07-02	rY	Mangevo, RNP	yes	yes
VVAR-MADA-18-NM-66	2018-07-23	rY	Mangevo, RNP	no	no
VVAR-MADA-18-NM-12	2018-08-01	MBE	Sangasanga	yes	yes
VVAR-MADA-18-NM-36	2018-08-01	MBE	Sangasanga	no	no
VVAR-MADA-18-NM-40	2018-08-02	MBE	Sangasanga	no	no
VVAR-MADA-18-NM-4	2018-08-07	MBE	Sangasanga	no	no
VVAR-MADA-18-NM-39	2018-08-07	MBE	Sangasanga	no	no
VVAR-MADA-18-NM-18	2018-08-13	MBE	Sangasanga	no	no
VVAR-MADA-18-NM-3	2018-08-03	MFO	Sangasanga	no	no
VVAR-MADA-18-NM-33	2018-08-03	MFO	Sangasanga	yes	yes
VVAR-MADA-18-NM-5	2018-08-08	MFO	Sangasanga	no	no
VVAR-MADA-18-NM-11	2018-08-14	MFO	Sangasanga	no	no
VVAR-MADA-18-NM-28	2018-08-06	MPK	Sangasanga	no	no
VVAR-MADA-18-NM-29	2018-08-06	MPK	Sangasanga	no	no
VVAR-MADA-18-NM-17	2018-08-09	MPK	Sangasanga	yes	yes
VVAR-MADA-18-NM-19	2018-08-02	PKL	Sangasanga	yes	yes
VVAR-MADA-18-NM-20	2018-08-02	PKL	Sangasanga	no	no
VVAR-MADA-18-NM-14	2018-08-09	PKL	Sangasanga	no	no
VVAR-MADA-18-NM-32	2018-08-09	PKL	Sangasanga	no	no
VVAR-MADA-18-NM-15	2018-08-13	PKL	Sangasanga	no	no
VVAR-MADA-18-NM-8	2018-08-14	PKL	Sangasanga	no	no
VVAR-MADA-18-NM-31	2018-07-20	BNS	Vatovavy	no	no
VVAR-MADA-18-NM-30	2018-07-26	BNS	Vatovavy	no	no
VVAR-MADA-18-NM-37	2018-07-26	BNS	Vatovavy	yes	no
VVAR-MADA-18-NM-27	2018-07-31	BNS	Vatovavy	no	no
VVAR-MADA-18-NM-10	2018-07-18	MZK	Vatovavy	no	no
VVAR-MADA-18-NM-24	2018-07-23	MZK	Vatovavy	no	no
VVAR-MADA-18-NM-21	2018-07-27	MZK	Vatovavy	yes	yes
VVAR-MADA-18-NM-9	2018-07-30	MZK	Vatovavy	no	no
VVAR-MADA-18-NM-13	2018-07-31	NC	Vatovavy	yes	no
VVAR-MADA-18-NM-25	2018-07-24	VAL	Vatovavy	yes	yes
VVAR-MADA-18-NM-6	2018-07-30	VAL	Vatovavy	no	no
VVAR-MADA-18-NM-7	2018-07-30	VAL	Vatovavy	no	no
VVAR-MADA-18-NM-22	2018-07-30	VAL	Vatovavy	no	no
VVAR-MADA-18-NM-2	2018-07-19	VAS	Vatovavy	yes	yes
VVAR-MADA-18-NM-34	2018-07-25	VAS	Vatovavy	no	no
VVAR-MADA-18-NM-16	2018-07-31	VAS	Vatovavy	no	no
